# Supplementary material for: Metabolomic analysis of dietary‐restriction‐induced attenuation of sarcopenia in prematurely aging DNA repair‐deficient mice
Source: J Cachexia Sarcopenia Muscle. 2024 Apr 30;15(3):868–82. doi: 10.1002/jcsm.13433 (PMC11154776; doi:10.1002/jcsm.13433)
Supplement: Supplementary file 1 — Data S1. Supporting Information. [file JCSM-15-868-s002.xlsx]

## Sheet: data description
	All of the muscle samples were extracted by using the method described in [1], and analyzed by the methods described in [2, 3].
	Response ratio normalized by muscle dry weight was used for all of the data in "inflammation, oxidative stress", "anti-inflammatory metabolites" and "energy-related metbolites"
	Blood glucose was determined with a Freestyle mini blood glucose meter.
	[1] He, Yupeng, et al., A Sample Preparation Method for the Simultaneous Profiling of Signaling Lipids and Polar Metabolites in Small Quantities of Muscle Tissues from a Mouse Model for Sarcopenia. Metabolites, 2022. 12(8): 742.
	[2] Di Zazzo, A., et al., Signaling lipids as diagnostic biomarkers for ocular surface cicatrizing conjunctivitis. Journal of Molecular Medicine-Jmm, 2020. 98(5): 751-760.
	[3] Hosseinkhani, F., et al., Systematic Evaluation of HILIC Stationary Phases for Global Metabolomics of Human Plasma. Metabolites, 2022. 12(2): 165.

## Sheet: behavioural study data
Gene type	dietary type	Body weight (g)	Fore limbs grip strength (N)	All limbs grip strength (N)	Rotarod trial1	Rotarod trial2	Rotarod trial3	Rotarod trial4
Ercc1∆/-	AL	16.1	0.555333	0.944067	11	10	43	45
Ercc1∆/-	AL	16.3	0.476933	0.9898	17	13	26	18
Ercc1∆/-	AL	14.6	0.356067	0.5782	14	13	25	11
Ercc1∆/-	AL	14.6	0.444267	0.819933	32	23	30	52
Ercc1∆/-	DR	11.1	0.594533	0.718667	68	171	83	141
Ercc1∆/-	DR	10	0.506333	0.973467	39	71	144	83
Ercc1∆/-	DR	10.6	0.365867	1.05187	27	15	82	150
Ercc1∆/-	DR	10.3	0.5684	0.944067	14	181	287	300
Xpg-/-	AL	15.5	0.280933	0.885267	38	43	38	20
Xpg-/-	AL	14.7	0.405067	0.6272	21	15	12	22
Xpg-/-	AL	14.8	0.4361	0.633733	44	49	21	39
Xpg-/-	AL	14.7	0.506333	0.640267	9	34	20	45
Xpg-/-	DR	12	0.473667	0.630467	33	163	62	100
Xpg-/-	DR	11.6	0.3724	0.6664	75	106	103	128
Xpg-/-	DR	12.1	0.339733	0.6174	50	96	68	77
Xpg-/-	DR	12.1	0.539	0.735	151	89	164	182
WT	AL	45.8	1.4014	2.54147	29	15	38	72
WT	AL	46.5	1.35893	1.50267	30	44	94	100
WT	AL	45.7	1.01593	2.21153	74	90	48	86
WT	AL	38.6	0.914667	2.22133	63	87	140	132
WT	AL	38	0.839533	1.47	229	176	222	200
WT	AL	35	1.01267	1.59413	73	91	115	140
WT	AL	32.5	1.18253	1.59413	55	59	106	143
WT	AL	35.8	1.10413	1.55167	57	46	95	167
WT	DR	21.3	1.127	2.16253	94	134	93	150
WT	DR	21.5	0.859133	1.68233	300	300	300	300
WT	DR	22.2	0.976733	1.7346	56	76	168	98
WT	DR	20.7	0.784	1.6366	200	230	226	227
WT	DR	17.4	0.957133	1.41773	298	274	300	300
WT	DR	17.2	1.0976	1.4602	125	141	144	142
WT	DR	22.1	0.8526	1.28707	124	146	221	188
WT	DR	20.9	0.908133	1.5386	170	183	180	193

## Sheet: inflammation, oxidative stress
Gene type	dietary type	LA (C18:2-ω6)	GLA (C18:3-ω6)	DGLA (C20:3-ω6)	AA (C20:4-ω6)	AdA (C22:4-ω6)	PGD2	PGE2	PGF2α	TXB2	9-HODE	13-HODE	12(S)-HHTrE	11-HETE	15-HETE	20-HETE	5-HETE	8-HETE	9-HETE	12-HETE	GSH	GSSG
Ercc1∆/-	AL	0.0126654	0.00216775	0.00906461	0.238364	0.00516658	0.00372791	0.0163185	0.0017016	0.00286395	0.326846	0.363073	0.00588464	0.0279731	0.0313462	0.000346868	0.00906144	0.0114832	0.00102804	0.0377041	0.546869	6.52412
Ercc1∆/-	AL	0.00953929	0.00136557	0.00693041	0.232061	0.00602045	0.00522919	0.0171227	0.00235374	0.00426053	0.278773	0.347674	0.00921612	0.0310404	0.0409621	0.000203914	0.0156468	0.0147232	0.00144589	0.0852529	0.67402	8.15543
Ercc1∆/-	AL	0.0118699	0.00272013	0.00879067	0.278725	0.00701362	0.00609622	0.0133017	0.00181409	0.00301567	0.367816	0.407811	0.00696466	0.0335329	0.051288	0.000495893	0.0242933	0.0164287	0.00228242	0.0671089	2.28694	9.05574
Ercc1∆/-	AL	0.0191985	0.00403313	0.0138053	0.315096	0.00845124	0.00911138	0.00631914	0.00147423	0.0011451	0.408074	0.428624	0.0055639	0.0320684	0.02115	8.27794e-05	0.0214666	0.0321773	0.00307708	0.0300539	0.714131	9.01904
Ercc1∆/-	AL	0.00991611	0.00164401	0.0116887	0.348164	0.00958886	0.00682994	0.0238219	0.00194293	0.00336067	0.309317	0.282337	0.00636673	0.0266983	0.0277637	0.000332661	0.0172631	0.0315827	0.00237931	0.03013	1.01931	10.9721
Ercc1∆/-	DR	0.00684392	0.00088301	0.00376492	0.168345	0.00230871	0.00438861	0.00537171	0.00111407	0.000564703	0.29415	0.328788	0.00174606	0.027232	0.0305352	0.000239749	0.0167483	0.0194749	0.00178809	0.063276	4.20907	8.53483
Ercc1∆/-	DR	0.0072269	0.000813052	0.0039805	0.153411	0.00197599	0.00295737	0.00741189	0.0015933	0.00285702	0.214527	0.271858	0.00413259	0.0213241	0.02859	0.000260947	0.0175334	0.0191724	0.00172197	0.0792486	1.59775	9.26046
Ercc1∆/-	DR	0.00499335	0.000587323	0.003279	0.136742	0.00187706	0.00195962	0.00661006	0.00111795	0.000976484	0.218003	0.237744	0.00339674	0.0177658	0.0240966	0.000146802	0.0146389	0.0199339	0.00140109	0.0639899	2.7757	8.35808
Ercc1∆/-	DR	0.00895156	0.00128528	0.00470825	0.172926	0.00192476	0.00248171	0.00466912	0.00111557	0.00184129	0.294505	0.424485	0.00487589	0.0215276	0.0308919	8.85588e-05	0.0221479	0.0270577	0.00204021	0.0770046	2.42386	11.5456
Ercc1∆/-	DR	0.00808726	0.00151316	0.00405333	0.143932	0.00208268	0.00170442	0.00555504	0.00137366	0.00154704	0.212488	0.327003	0.00384146	0.0161732	0.0252386	0.000173772	0.0128416	0.0173951	0.00123592	0.0859331	7.52204	12.2845
Xpg-/-	AL	0.0108977	0.00143095	0.00940463	0.32051	0.00698988	0.00706473	0.00964278	0.00203913	0.00205166	0.322502	0.327394	0.00497642	0.0307733	0.0336118	0.000282074	0.0177361	0.0147393	0.00214111	0.0514318	1.46806	9.34164
Xpg-/-	AL	0.00789053	0.00108605	0.00716307	0.204888	0.00532571	0.0051227	0.00919354	0.00210836	0.00194644	0.357953	0.52946	0.00488593	0.0257053	0.035354	0.000274903	0.0194831	0.0166927	0.00179792	0.0765909	1.65641	12.0458
Xpg-/-	AL	0.0036638	0.000449205	0.0044281	0.158146	0.00284599	0.00766279	0.017808	0.00300536	0.00273952	0.20964	0.17108	0.00796956	0.0192756	0.0286136	0.000153804	0.00783498	0.00820693	0.000805282	0.0606241	0.833908	10.0276
Xpg-/-	AL	0.00860535	0.00113791	0.0062264	0.233632	0.00441055	0.00471032	0.00810953	0.00205474	0.00181847	0.309401	0.397909	0.00415456	0.0263952	0.0427812	0.00014579	0.0179179	0.0253105	0.00204854	0.0794481	1.56202	11.7695
Xpg-/-	DR	0.00441903	0.000539346	0.00351562	0.165255	0.00213233	0.00150829	0.00239345	0.00072753	0.000695333	0.215001	0.336724	0.00209483	0.0162913	0.0299826	0.000170818	0.0137783	0.0233264	0.00140897	0.0782177	7.3445	9.82911
Xpg-/-	DR	0.00573601	0.000824351	0.00427108	0.193079	0.00240435	0.00206903	0.00438361	0.00131148	0.00103574	0.264924	0.000772826	0.00327508	0.0231208	0.0305344	0.000106263	0.0197178	0.0560326	0.00232383	0.070439	4.5757	8.50202
Xpg-/-	DR	0.00733213	0.00082683	0.00675159	0.225099	0.0044124	0.00264016	0.0043564	0.00130719	0.000919052	0.25038	0.354378	0.00283753	0.0194398	0.0301567	0.000229219	0.016042	0.0112362	0.00158752	0.0508174	11.6351	9.7522
Xpg-/-	DR	0.00639245	0.000989555	0.00378257	0.158021	0.00304339	0.00176888	0.00313816	0.00115355	0.000611418	0.252472	0.301869	0.00199061	0.0174332	0.0259126	0.000213025	0.0152943	0.0348722	0.00155457	0.0573619	2.84957	7.60418
WT	AL	0.0133451	0.00354236	0.0170679	0.362636	0.0124582	0.00928591	0.0329357	0.00268381	0.00579594	0.466764	0.474042	0.0103391	0.0547527	0.0671031	0.000232288	0.0335718	0.0277173	0.00287544	0.119977	0.712653	8.72978
WT	AL	0.0119231	0.00274797	0.0186859	0.346994	0.012773	0.00381886	0.0122193	0.00142961	0.00217888	0.278376	0.294256	0.00488215	0.0338007	0.0453951	9.87628e-05	0.0167364	0.0180507	0.00196458	0.067874	3.76068	9.3537
WT	AL	0.0212905	0.00831819	0.0231233	0.484938	0.0175229	0.00905124	0.0374927	0.00337491	0.00647818	0.467404	0.524832	0.0186185	0.0596445	0.0659114	0.000372707	0.0402413	0.0369999	0.00389592	0.222634	0.508545	9.01201
WT	AL	0.0110381	0.0031209	0.0140763	0.278964	0.0109548	0.0141191	0.0237405	0.00215996	0.0043502	0.294464	0.323689	0.0089939	0.0421947	0.0542603	0.000180372	0.0210533	0.0158211	0.00220414	0.0741624	1.29572	8.12941
WT	AL	0.0130966	0.00404739	0.0142916	0.282991	0.0120926	0.00984978	0.0499083	0.00272976	0.00447273	0.361105	0.441113	0.00904797	0.0479602	0.0559696	0.000225506	0.0206923	0.0166193	0.00219156	0.101592	2.0805	8.99946
WT	AL	0.0116748	0.00184975	0.00952285	0.267592	0.00528229	0.0165985	0.0566861	0.00906466	0.00536851	0.691855	0.690851	0.018146	0.0583679	0.0508923	9.70262e-05	0.0219264	0.0448194	0.00237903	0.0952787	3.09961	13.0841
WT	AL	0.0114317	0.00250078	0.016957	0.435154	0.0145997	0.00685952	0.0135627	0.00217852	0.00155985	0.477755	0.509775	0.0052485	0.0384062	0.0489094	0.000161733	0.0299145	0.0128437	0.0022732	0.0350267	2.485	14.0438
WT	AL	0.0152078	0.00388293	0.0149363	0.372774	0.0115676	0.00734005	0.0121193	0.00184254	0.00166321	0.5242	0.574122	0.00482388	0.0339021	0.0363698	0.000305759	0.0269191	0.0131626	0.00223147	0.0313712	7.71564	11.4617
WT	AL	0.00743678	0.0012904	0.0121611	0.299267	0.00998883	0.00363139	0.00799912	0.0014522	0.00112239	0.333609	0.348284	0.00316056	0.0304942	0.0398418	0.000239311	0.0189607	0.00902521	0.00177189	0.0207095	1.02542	11.0595
WT	DR	0.00508636	0.000605316	0.00390013	0.121514	0.00188771	0.00255125	0.0140659	0.00150415	0.00197822	0.184128	0.217074	0.00375777	0.0171948	0.020362	0.00013154	0.00966659	0.0148735	0.000884684	0.0311404	1.72471	9.42688
WT	DR	0.00580737	0.00059752	0.00395119	0.134217	0.00101227	0.00447808	0.0042099	0.000791596	0.00122773	0.26106	0.297179	0.00343109	0.0134406	0.0200672	9.27689e-05	0.0128741	0.0182835	0.00112574	0.0483619	1.47209	6.93934
WT	DR	0.00425475	0.000510499	0.00445099	0.136626	0.00215994	0.0015795	0.00522544	0.00136871	0.00180681	0.191112	0.310714	0.00457145	0.0134087	0.0244453	0.00019627	0.00908269	0.00928934	0.000962391	0.100973	1.87801	9.32983
WT	DR	0.00572959	0.000625923	0.0042086	0.151734	0.00243775	0.00431722	0.00955797	0.00229996	0.00192456	0.243727	0.337456	0.00604071	0.0172399	0.0256477	0.000297743	0.0118227	0.0121746	0.0011732	0.082961	1.86347	11.4524
WT	DR	0.00450228	0.000451712	0.00265333	0.10194	0.00119268	0.00420573	0.00757838	0.00133571	0.00202545	0.137524	0.196921	0.00250239	0.00977423	0.0179504	0.000106506	0.00590139	0.00654827	0.000580051	0.0547901	13.5124	6.98033
WT	DR	0.0145216	0.00397934	0.00881543	0.284599	0.00768638	0.00413885	0.0145386	0.00232822	0.00108686	0.464999	0.522894	0.00630093	0.0244634	0.0246584	0.000240286	0.0187549	0.0320063	0.00168351	0.0718948	2.8578	2.31852
WT	DR	0.00576148	0.00319024	0.00513864	0.20782	0.00391401	0.000907571	0.00167861	0.000879884	0.000524878	0.199371	0.225129	0.00134939	0.0211132	0.0207221	0.000289107	0.0167649	0.0113253	0.00244785	0.0201743	2.97531	10.4385
WT	DR	0.00832667	0.00110693	0.00634833	0.214818	0.00394816	0.00184876	0.0039907	0.00111819	0.000736399	0.30855	0.357501	0.00228325	0.0162151	0.0240489	0.000204709	0.0161082	0.0089341	0.00104651	0.0303902	3.21861	7.29851
WT	DR	0.00864125	0.00113848	0.00799054	0.227132	0.00559713	0.00155907	0.00223392	0.000845589	0.000259727	0.320916	0.31504	0.00150258	0.0189626	0.0294183	0.000286299	0.0165009	0.0241071	0.00139984	0.0171974	4.25358	8.98507

## Sheet: anti-inflammatory metabolites 
Gene type	dietary type	ALA (C18:3-ω3)	EPA (C20:5-ω3)	DPA (C22:5-ω3)	DHA (C22:6-ω3)	PGE1	PGF1	TXB1	11,12-EET	14,15-EET	8,9-EET	12,13-DiHODE	PGE3	12-HEPE	15-HEPE	18-HEPE	5-HEPE	9-HEPE	14,15-DiHETE	17,18-DiHETE	β-hydroxybutyrate
Ercc1∆/-	AL	0.00925506	0.134326	0.000264052	0.285122	0.00502458	0.00050703	0.000614114	0.000260705	0.000376294	0.000216931	0.00154998	6.0824e-05	0.00127738	0.000991358	0.00136889	0.000245298	6.79527e-05	3.56425e-05	9.67811e-05	0.219407
Ercc1∆/-	AL	0.00762465	0.124905	0.000221937	0.296723	0.00353901	0.000401538	0.000961223	0.000311342	0.000297328	0.000251413	0.00129661	0.000111885	0.00219053	0.00222993	0.00142165	0.000586201	5.92785e-05	4.96117e-05	0.000202351	0.1051
Ercc1∆/-	AL	0.00779409	0.126867	0.000286232	0.338381	0.00222589	0.000592467	0.000548906	0.000349719	0.000460445	0.00030692	0.00623897	5.22835e-05	0.00309341	0.00215808	0.00200782	0.000814918	0.000111395	4.41336e-05	0.000176137	0.061175
Ercc1∆/-	AL	0.0113714	0.182362	0.000341635	0.352298	0.00150701	0.000405513	0.00126396	0.000300899	0.000134523	0.000249036	0.00272293	7.34893e-05	0.00104304	0.00150491	0.00131806	0.00086691	0.00010666	5.22925e-05	0.000315468	0.190483
Ercc1∆/-	AL	0.00617068	0.162431	0.000366478	0.368747	0.00101004	0.00034938	0.00106642	0.000352316	0.000485756	0.000230446	0.00127689	5.10092e-05	0.000821416	0.0019641	0.00138773	0.000608992	9.62095e-05	3.90031e-05	0.00023055	0.171747
Ercc1∆/-	DR	0.00355916	0.057453	0.000103401	0.16387	0.00377994	0.000420662	0.00172899	0.000206336	0.000201284	0.000236668	0.00767957	0.000118101	0.00267569	0.00227317	0.00108966	0.000410752	5.62796e-05	0.000131976	0.000323907	0.379461
Ercc1∆/-	DR	0.00367045	0.0673361	9.12465e-05	0.143062	0.000880156	0.000572678	0.000949564	0.000263798	0.000224514	0.000339221	0.00722013	8.57648e-05	0.0028772	0.00253293	0.000866096	0.000594844	0.000112121	0.000105755	0.000409391	0.808476
Ercc1∆/-	DR	0.00313116	0.0459609	2.3284e-05	0.113164	0.000812473	0.000367624	0.00156171	0.000237551	0.000229979	0.000271128	0.00675537	7.45395e-05	0.00181387	0.00185449	0.00126042	0.00041732	6.80183e-05	9.74002e-05	0.000262834	0.725301
Ercc1∆/-	DR	0.00604584	0.0677899	0.00013157	0.165163	0.000669249	0.000383473	0.00198043	0.000333019	0.000283498	0.000266616	0.00919251	5.456e-05	0.00289471	0.00279663	0.00191133	0.00095353	0.000111813	0.000108198	0.000361682	0.621418
Ercc1∆/-	DR	0.00518422	0.0657209	0.000114978	0.144896	0.000596017	0.000507562	0.00115707	0.000127486	0.000123062	0.000115103	0.00784671	4.15936e-05	0.00329561	0.00303381	0.00167507	0.000625619	5.33794e-05	0.000100048	0.000243554	0.473311
Xpg-/-	AL	0.00539622	0.112688	0.000306088	0.29642	0.00172948	0.000453376	0.00109125	0.000321231	0.00026975	0.000245291	0.00147806	0.000106753	0.00169747	0.00045669	0.00101045	0.000541541	3.86044e-05	3.59444e-05	0.000132807	0.167632
Xpg-/-	AL	0.00458897	0.0531037	0.000231806	0.26802	0.0023255	0.00055328	0.00133656	0.000425288	0.000422151	0.000321052	0.00260119	4.87954e-05	0.00245376	0.00216854	0.00115266	0.000503172	6.1229e-05	4.12557e-05	0.000140503	0.175094
Xpg-/-	AL	0.00377108	0.0657563	0.000199877	0.206775	0.00217865	0.000643899	0.000794785	0.000151527	0.000136489	0.000167293	0.00152719	8.08401e-05	0.00115725	0.00125349	0.000648273	0.000242225	2.9135e-05	5.68909e-05	0.000193023	0.255935
Xpg-/-	AL	0.00433356	0.0643756	0.000184439	0.232688	0.00170739	0.000550001	0.00126621	0.000371096	0.000432478	0.000276249	0.00158284	5.99095e-05	0.00176948	0.00251684	0.00104717	0.00041529	7.63469e-05	5.58243e-05	0.000184719	0.254318
Xpg-/-	DR	0.00252998	0.033854	0.000166029	0.159397	0.000404914	0.000703024	0.00104418	0.000350916	0.000275004	0.000357658	0.0037894	0	0.00174726	0.00262255	0.000930089	0.000302755	4.42364e-05	6.02373e-05	0.000227208	0.195412
Xpg-/-	DR	0.00358802	0.0514565	0.000115516	0.178238	0.000731197	0.000710566	0.00164093	0.000307109	0.000253315	0.000392861	0.00474591	0	0.00199358	0.00196471	0.000728959	0.000486565	9.04145e-05	5.74858e-05	0.000229731	0.266611
Xpg-/-	DR	0.00203424	0.0255906	0.000121215	0.161364	0.000707746	0.000774517	0.00127326	0.0003958	0.000461636	0.000458882	0.00357406	5.1895e-05	0.00121256	0.00161577	0.00077633	0.00047984	5.76065e-05	6.00813e-05	0.000133588	0.340952
Xpg-/-	DR	0.00338845	0.0330501	0.000159183	0.15381	0.00033163	0.000738679	0.00136008	0.000209411	0.000222227	0.000317862	0.00406575	0	0.00117782	0.0018151	0.00133233	0.000504001	5.76857e-05	7.3976e-05	0.000225763	0.199463
WT	AL	0.0129053	0.364511	0.000453525	0.442481	0.014514	0.000307912	0.000464915	0.000407206	0.000330523	0.000478094	0.00122906	0.000384234	0.00923504	0.0049683	0.00169052	0.00184453	0.000316736	4.84928e-05	0.000215807	0.191508
WT	AL	0.0107585	0.35926	0.000562007	0.509908	0.002735	0.000388212	0.000612576	0.000247227	0.000493509	0.000233036	0.0012985	0.000196312	0.0051717	0.00355913	0.000979865	0.00111523	0.000177553	5.84455e-05	0.000175904	0.184297
WT	AL	0.0217056	0.631962	0.000665593	0.543339	0.00942521	0.000245101	0.000421981	0.00048924	0.000346001	0.000451574	0.00206082	0.000513375	0.0124986	0.0082856	0.00330891	0.00246227	0.000346895	7.659e-05	0.000288013	0.203669
WT	AL	0.00893568	0.268878	0.000299492	0.341107	0.00771858	0.000358892	0.00039394	0.000399379	0.000545322	0.000397222	0.00104637	0.000442277	0.00551073	0.00299286	0.00103414	0.00151483	0.000217856	3.79106e-05	0.000142194	0.099307
WT	AL	0.0118766	0.273364	0.000348116	0.323822	0.0169068	0.000185429	0.000423534	0.000260595	0.000377632	0.000254998	0.00115058	0.000704351	0.00781328	0.00532605	0.000963805	0.00110308	0.000161351	3.85349e-05	0.000182594	0.121351
WT	AL	0.00740207	0.167824	0.000175302	0.224952	0.0174834	0.000691529	0.00041755	0.000246665	0.000500974	0.000231764	0.00649524	0.00029399	0.0022274	0.00588911	0.00109977	0.000549844	6.2742e-05	3.11612e-05	0.000110129	0.138483
WT	AL	0.00955199	0.354214	0.000534099	0.580772	0.00311215	0.000439077	0.000490378	0.000445333	0.000885582	0.000338023	0.00134992	0.000225831	0.00236877	0.00297957	0.00112831	0.00199545	0.000240906	9.99375e-05	0.000371475	0.0973759
WT	AL	0.0125474	0.339359	0.000418367	0.445654	0.00389959	0.000357701	0.000618399	0.000396295	0.000554858	0.000310299	0.0017159	0.000272762	0.00224191	0.00234597	0.0012453	0.00179062	0.000173888	7.96094e-05	0.000315606	0.179601
WT	AL	0.00577369	0.209499	0.000376958	0.339509	0.00188274	0.000385633	0.000428702	0.000284051	0.00041726	0.000242973	0.0010042	0.000111702	0.00139215	0.00172484	0.000722989	0.00123658	0.000146197	7.40149e-05	0.000260551	0.146642
WT	DR	0.00254965	0.0418521	9.0231e-05	0.108787	0.00338272	0.00048708	0.000702826	0.000169778	0.000176787	0.000225176	0.000568168	8.89596e-05	0.00125089	0.00113719	0.00100108	0.00047013	3.04129e-05	1.34777e-05	5.00678e-05	0.241699
WT	DR	0.00361283	0.0468321	7.89072e-05	0.115163	0.000842902	0.00034208	0.00115058	0.000266312	0.000205612	0.000282051	0.00345396	3.46511e-05	0.0018465	0.00127574	0.00126303	0.000410545	7.98772e-05	3.70849e-05	0.000118324	1.7692
WT	DR	0.00230194	0.0448298	0.000157978	0.200898	0.000797036	0.000405878	0.0015207	0.000144973	0.000122069	0.000194725	0.00438011	3.87583e-05	0.0030754	0.00361847	0.000946107	0.000362131	5.65664e-05	4.59028e-05	8.89059e-05	0.634958
WT	DR	0.00332201	0.0569358	5.76544e-05	0.104268	0.00126211	0.000718768	0.00080185	0.000180273	0.000193505	0.000315539	0.00822299	6.64965e-05	0.00355212	0.00327957	0.00128068	0.000423752	5.65468e-05	6.97046e-05	0.000185738	0.202539
WT	DR	0.00225042	0.0264442	5.24917e-05	0.0748874	0.000931933	0.000460254	0.000807804	8.91152e-05	7.76376e-05	0.000115358	0.00731185	9.04956e-05	0.00155622	0.00144672	0.000629727	0.000229035	3.02321e-05	5.38251e-05	0.000109068	0.339422
WT	DR	0.010628	0.16718	0.00038173	0.40989	0.00248781	0.000546578	0.000755763	0.000133772	0.000156692	0.000186874	0.00590151	7.01313e-05	0.0037569	0.00288269	0.000804509	0.000790081	4.83092e-05	8.83615e-05	0.000257793	0.297586
WT	DR	0.00364226	0.124196	0.000166749	0.208956	0.000177944	0.000485593	0.000681013	0.000286472	0.000253339	0.000301396	0.00295332	1.8876e-05	0.00166476	0.00114426	0.00070561	0.00131143	0.000263922	4.76688e-05	0.000171047	0.253327
WT	DR	0.00429698	0.0756645	0.000164001	0.230035	0.0005627	0.000609046	0.000805468	0.000280369	0.00024835	0.000328309	0.0104336	9.00956e-05	0.0016149	0.00120915	0.000754229	0.00077666	6.71281e-05	3.83268e-05	0.000155067	0.360822
WT	DR	0.00511413	0.0795982	0.00026713	0.271592	0.000279268	0.000690623	0.000542144	0.000249112	0.000312733	0.000316674	0.00232149	4.70221e-05	0.000692896	0.000894634	0.000852907	0.000782186	6.42225e-05	4.42618e-05	0.000190973	0.209785

## Sheet: energy-related metabolites
Gene type	dietary type	Myristic acid (C14:0)	Palmitic acid (C16:0)	Stearic acid (C18:0)	Glucose	Glucose-1-P	Glucose-6-P	Fructose-6-P	Pyruvate	Acetyl-CoA	Citrate	Cis-aconitate	α-Ketoglutarate	Succinate	Succinyl-CoA	Malate	Fumarate	alanine	Phosphocreatine	creatine	ATP	ADP	AMP	6-phosphogluconate	Riboluse-5-P	Ribose-5-P
Ercc1∆/-	AL	0.000686067	0.00249496	0.000757661	1.74739	1.10444	3.30463	1.22603	5.46697	0.0309792	0.458943	0.476599	0.0063891	1.84498	0.0232435	4.49301	0.0486797	0.0641236	2.00907	1.92777	0.894134	0.0756514	0.0360359	0.110144	0.172768	0.883168
Ercc1∆/-	AL	0.000899899	0.00212614	0.00108819	2.09617	0.260599	0.500186	0.29829	0.910932	0.0497967	0.587931	0.223691	0.00853956	4.24058	0.0263794	5.3035	0.288024	0.0543863	0.0676668	2.78056	0.429775	1.19863	0.366234	0.117024	0.606764	1.32053
Ercc1∆/-	AL	0.00100062	0.00433946	0.00135342	3.00564	0.931531	3.04148	1.37669	2.79991	0.0484982	0.799959	0.268678	0.0252651	2.80664	0.0433169	6.87197	0.0512054	0.0633358	0.969345	2.9543	0.640923	0.158125	0.0156868	0.17704	0.232028	1.81055
Ercc1∆/-	AL	0.000881533	0.00255062	0.000544836	2.44298	1.54892	5.54293	1.44735	3.16282	0.0412301	0.473738	0.302391	0.0299927	2.32563	0.0240962	3.58834	0.376923	0.0570833	3.25969	2.2883	0.789325	0.0975686	0.0691148	0.16769	0.246578	1.95955
Ercc1∆/-	AL	0.000998428	0.00166628	0.000500145	2.25588	1.10046	3.62841	0.177949	1.22514	0.0410021	0.666138	0.366274	0.0205698	3.90358	0.0301108	3.07199	0.0636195	0.0645535	2.10203	2.67207	1.31175	0.173506	0.122939	0.167139	0.297705	2.22245
Ercc1∆/-	DR	0.00197385	0.00371209	0.00216926	3.81102	20.2894	48.3168	17.6968	4.53424	0.0601404	1.52862	0.512828	0.00378447	5.36576	0.230985	14.5948	0.364317	0.0788251	7.51443	4.7239	1.29662	0.0921626	0.0160494	0.291049	0.456885	2.1339
Ercc1∆/-	DR	0.000814709	0.0011987	0.000710393	4.17248	17.7024	43.4761	15.8496	7.66428	0.041932	3.81348	0.510362	0.00829851	4.52577	0.0766716	14.7737	0.0911143	0.0714356	5.71693	3.53391	2.32037	0.0864269	0.00674087	0.440536	0.288695	1.99848
Ercc1∆/-	DR	0.000551372	0.00114374	0.000377548	6.49992	45.8825	89.1519	37.806	11.4764	0.0540638	3.11007	0.414379	0.00694954	5.16946	0.0769257	15.6904	0.127327	0.0799085	4.63228	3.49586	1.47924	0.0416188	0.00436807	0.452874	0.734634	2.07608
Ercc1∆/-	DR	0.00100395	0.00129291	0.000657667	7.61217	37.4457	82.2081	30.6046	11.7576	0.0656908	1.76829	0.414767	0.00349155	5.16383	0.154495	9.18055	0.427292	0.0748779	6.73442	4.52599	1.26863	0.0579353	0.0622644	0.483485	1.00754	2.52324
Ercc1∆/-	DR	0.00163062	0.0024544	0.000663463	7.26272	22.7124	29.4562	19.2074	4.44263	0.0701251	1.53993	0.233879	0.00987292	7.77567	0.139003	10.0053	0.54462	0.0712768	7.30624	3.9891	2.21151	0.22306	0.0136221	0.48756	0.392406	2.45709
Xpg-/-	AL	0.000455245	0.0015801	0.000685034	2.81334	1.42321	5.34689	0.723983	2.19153	0.0428825	1.6203	0.432046	0.00492345	3.55133	0.0392919	5.46062	0.0373528	0.0652362	1.20881	2.94176	1.45863	0.138654	0.0466115	0.100064	0.47597	0.882591
Xpg-/-	AL	0.000411156	0.00184159	0.000993342	2.86539	1.756	6.61555	0.723553	1.85591	0.0592812	1.54657	0.305974	0.0130749	3.24576	0.0474998	6.34928	0.0800903	0.0678807	2.53606	3.94196	1.33515	0.142513	0.097362	0.186825	0.17208	1.04602
Xpg-/-	AL	0.000717791	0.00137339	0.00101073	3.30409	0.465382	1.0096	0.461608	1.60266	0.0635586	0.69804	0.350481	0.0157285	2.11247	0.0329166	3.76777	0.191607	0.0726901	0.131557	3.21602	0.634848	1.28482	9.49671	0.364496	0.153053	1.72133
Xpg-/-	AL	0.000636343	0.00196246	0.00053089	2.99684	1.12659	3.92389	0.495025	2.25616	0.0635265	1.82839	0.499765	0.0189329	2.97084	0.0472197	5.59919	0.0489781	0.0728085	0.836185	4.13609	2.00911	0.886366	0.687856	0.0967024	0.278025	1.48141
Xpg-/-	DR	0.000699131	0.00153882	0.000815017	5.86777	14.1651	44.6155	10.051	6.85002	0.114753	2.80316	0.659867	0.0308997	6.56339	0.113362	13.8416	0.113066	0.0769465	3.65345	5.79342	3.24111	0.306719	0.135331	0.143634	0.31005	1.0958
Xpg-/-	DR	0.0020177	0.00223824	0.00112385	5.12219	11.9366	29.1282	6.81519	5.77739	0.0718708	2.84457	0.593881	0.0590924	5.21558	0.0939479	11.8138	0.370511	0.071951	4.40815	4.52528	3.00184	0.252616	0.247983	0.118745	0.315658	1.13617
Xpg-/-	DR	0.000619036	0.00274539	0.00151495	7.04782	22.5384	45.5223	14.8435	7.00248	0.0851308	4.30323	0.907489	0.0920579	4.87705	0.0807808	17.244	0.119237	0.0742496	7.3794	4.67249	3.4684	0.254855	0.0634752	0.127932	0.826653	0.967548
Xpg-/-	DR	0.000800972	0.00156368	0.00096467	4.86544	21.4447	41.7261	12.8736	7.21064	0.0705457	2.0532	0.626926	0.00221367	4.55271	0.121209	11.4273	0.542786	0.0875267	4.0711	4.15211	2.75889	0.178696	0.095719	0.198298	0.342721	1.27276
WT	AL	0.00127939	0.00254571	0.000894511	2.33641	0.120548	0.222695	0.286862	1.11553	0.042583	0.360824	0.179736	0.0062232	3.76337	0.0281415	2.77856	0.1558	0.0497733	0.0360133	2.43369	0.306927	0.832828	0.598405	0.0927732	0.298969	1.28463
WT	AL	0.000770284	0.00222327	0.000701504	1.5941	0.141487	0.462533	0.367753	1.20296	0.0429437	0.593993	0.227907	0.00937807	4.04647	0.0283372	3.88575	0.0370236	0.0556777	0.0326902	2.45679	0.466202	1.40676	0.894599	0.184787	0.439037	1.93673
WT	AL	0.00406224	0.00409778	0.00128961	2.27182	0.218816	0.428109	0.371703	1.8351	0.0315798	0.759057	0.226712	0.0143747	2.48498	0.0646504	1.69442	0.150568	0.0511557	0.0271484	2.27344	0.524016	1.52057	0.232707	0.310074	0.572153	1.81164
WT	AL	0.000344272	0.00271264	0.000817356	1.88044	0.188308	0.368566	0.268347	1.42402	0.0334803	0.590055	0.280426	0.00697763	3.29576	0.0280205	2.54253	0.0185566	0.04863	0.0204814	2.34539	0.433145	1.33229	0.915645	0.164503	0.715775	1.2519
WT	AL	0.000845441	0.00516364	0.00150756	2.01587	0.186129	0.506699	0.323077	1.34006	0.0272132	0.492251	0.141451	0.00539723	3.17022	0.026578	1.61336	0.00760279	0.0441344	0.0409866	2.26822	0.267722	0.657895	0.651813	0.191072	1.41626	1.28384
WT	AL	0.000997963	0.00252114	0.00078979	2.45774	0.336307	0.866104	0.427444	1.8817	0.0464793	1.89031	0.288467	0.0220159	1.31731	0.0361925	3.09985	0.0284489	0.0527884	0.0424799	2.73757	1.30786	3.68778	2.3263	0.248565	0.354185	2.29194
WT	AL	0.00072269	0.00439958	0.00171018	1.92932	1.37559	5.12629	1.00539	2.6247	0.0571433	4.57767	0.319699	0.0117019	3.76213	0.0424684	2.43999	0.0389168	0.0688936	0.213999	3.1779	2.85932	2.27438	0.698021	0.484888	0.28864	2.26556
WT	AL	0.00122947	0.00663845	0.00158006	1.72898	0.730509	2.83563	0.796351	2.28344	0.0428594	1.68557	0.262944	0.0355732	1.00631	0.0415704	4.99321	0.0639954	0.0554554	0.0805496	2.62517	1.5385	3.96078	2.49115	0.836643	0.501832	3.58487
WT	AL	0.000557227	0.00346522	0.00144826	1.7223	0.757509	2.07173	0.577877	1.21538	0.044557	0.900889	0.135918	0.0109004	5.63648	0.0451064	2.01024	0.233177	0.0498835	0.124086	2.80194	1.41013	2.58699	0.283349	0.340207	0.740093	2.52248
WT	DR	0.000611718	0.00147149	0.000691263	2.92666	0.20578	0.323837	0.464064	3.03239	0.055514	0.390946	0.30948	0.0127447	2.96202	0.0392589	4.59698	0.150639	0.0677154	0.0561613	3.46128	0.526276	1.64049	3.26557	0.229298	0.356115	2.05031
WT	DR	0.000725601	0.00103442	0.000576967	2.85791	3.18659	6.94423	3.34049	6.52442	0.0381556	1.7273	0.313782	0.00299186	4.55787	0.101226	5.35736	0.195744	0.0679144	6.37621	2.72597	1.54348	0.115165	0.00918385	0.211459	0.292308	0.955575
WT	DR	0.000578562	0.00178642	0.00113239	4.21266	7.12686	14.6341	8.21538	8.13116	0.0560851	2.1036	0.378391	0.00606482	6.00107	0.088457	6.49824	0.352133	0.0769841	12.6337	3.75549	1.8566	0.124845	0.157656	0.601492	0.877294	3.45384
WT	DR	0.00106284	0.0021917	0.00120963	4.02231	0.435111	0.808891	0.924319	3.54154	0.0636863	0.714049	0.249901	0.0157386	4.11446	0.0527097	7.28438	0.372289	0.0806235	0.0834133	4.03807	0.888331	2.30237	3.2183	0.598328	0.656218	2.42938
WT	DR	0.000468393	0.00150846	0.00079444	3.01841	7.76042	6.27829	3.35934	8.49943	0.0549227	4.27714	0.527673	0.0660978	1.04788	0.0369888	6.02231	0.102401	0.0806978	5.45413	3.21381	2.13201	0.181126	0.00628592	0.331184	0.390087	1.78407
WT	DR	0.00259177	0.006683	0.00236516	2.87023	20.4763	44.9539	15.5289	1.75445	0.0550527	1.48614	0.474992	0.0548584	4.64785	0.0336855	7.12776	0.299245	0.0539402	2.5861	2.76053	2.98049	0.223297	0.0198131	0.585636	0.32971	2.84329
WT	DR	0.000480328	0.00254509	0.00114066	6.679	14.9007	45.4989	16.598	3.37583	0.0757761	2.76552	0.3492	0.00484453	9.42288	0.146256	10.4818	0.438384	0.0705506	5.39325	5.15864	3.40034	0.123174	0.038661	0.272856	0.617643	2.83699
WT	DR	0.000469657	0.00221485	0.000811948	4.53607	16.4285	46.9106	18.7764	4.69711	0.0686693	1.80293	0.372823	0.0158075	4.70307	0.127178	5.27456	0.229094	0.0736939	9.71561	4.15479	3.46959	0.136842	0.0133034	0.130393	1.45416	1.51478
WT	DR	0.000694679	0.00286895	0.00131823	3.20216	6.3477	23.9975	6.36934	2.92682	0.0636347	1.08437	0.352354	0.0058137	3.94309	0.0744944	6.18923	0.155852	0.0682256	3.03623	3.99444	2.75612	0.185659	0.00873366	0.4878	0.420379	2.24106

## Sheet: blood glucose content
Gene type	dietary type	blood glucose (mmol/L)
Ercc1∆/-	AL	6.5
Ercc1∆/-	AL	6.8
Ercc1∆/-	AL	9
Ercc1∆/-	AL	10.6
Ercc1∆/-	AL	10.1
Ercc1∆/-	DR	5.2
Ercc1∆/-	DR	4.4
Ercc1∆/-	DR	5.9
Ercc1∆/-	DR	5.9
Ercc1∆/-	DR	5.3
Xpg-/-	AL	7.3
Xpg-/-	AL	5.7
Xpg-/-	AL	6.8
Xpg-/-	AL	8.7
Xpg-/-	DR	4.9
Xpg-/-	DR	4.2
Xpg-/-	DR	6.6
Xpg-/-	DR	4.6
WT	AL	10.5
WT	AL	16.2
WT	AL	13.8
WT	AL	13.3
WT	AL	10.2
WT	AL	11
WT	AL	14.9
WT	AL	12.6
WT	DR	4.4
WT	DR	6.7
WT	DR	5.1
WT	DR	7.1
WT	DR	5.1
WT	DR	8.9
WT	DR	5.4
WT	DR	6.6
